# Supplementary material for: Light control of catechin accumulation is mediated by photosynthetic capacity in tea plant (Camellia sinensis)
Source: BMC Plant Biol. 2021 Oct 20;21:478. doi: 10.1186/s12870-021-03260-7 (PMC8527772; doi:10.1186/s12870-021-03260-7)
Supplement: Supplementary file 6 — Additional file 6: Supplemental data 1. The corresponding indexes of the numbers in the correlation analysis. [file 12870_2021_3260_MOESM6_ESM.xls]

## Sheet: Correlation(1)
Catechins and Photosynthesis
		1	2	3	4	5	6	7	8	9	10	11	12	13
		GA	EGC	EC	C	EGCG	GCG	ECG	CG	TP	TNEC	TEC	TC	TEC/TNEC
14	Pn	0.881	0.24	-0.885	0.831	0.877	0.321	0.362	0.024	-0.304	0.406	0.788	0.791	0.045
15	Tr	0.577	0.382	-0.641	0.509	0.922	0.479	0.683	0.192	0.069	0.373	0.953	0.938	0.166
16	Gs	0.919	0.512	-0.873	0.865	0.85	0.502	0.058	-0.436	-0.412	0.694	0.66	0.718	-0.335
17	Ci	-0.526	-0.289	0.43	-0.521	-0.176	-0.164	0.627	0.74	0.548	-0.482	0.105	0.022	0.556
18	Chla	0.96	0.108	-0.872	0.977	0.69	0.06	-0.022	-0.102	-0.489	0.467	0.492	0.527	-0.198
19	Chlb	0.961	0.103	-0.876	0.987	0.642	0.048	-0.112	-0.18	-0.548	0.47	0.422	0.463	-0.24
20	Car	0.962	0.116	-0.893	0.97	0.729	0.107	0.055	-0.066	-0.485	0.447	0.553	0.58	-0.14
21	Chla+b	0.962	0.107	-0.874	0.981	0.678	0.057	-0.047	-0.123	-0.506	0.468	0.473	0.51	-0.21
22	Chla/b	-0.913	-0.058	0.812	-0.962	-0.494	0.042	0.313	0.288	0.617	-0.456	-0.233	-0.286	0.336
23	Fo	0.559	-0.485	-0.444	0.682	0.05	-0.579	-0.318	0.219	-0.454	-0.029	-0.115	-0.11	-0.038
24	Fm	0.72	-0.431	-0.697	0.838	0.226	-0.453	-0.208	0.17	-0.61	-0.017	0.057	0.05	0.065
25	NPQ	0.685	-0.512	-0.737	0.8	0.213	-0.414	-0.096	0.248	-0.66	-0.165	0.093	0.06	0.254
26	qP	0.067	0.681	-0.14	-0.09	0.673	0.805	0.721	-0.037	0.396	0.379	0.806	0.804	0.071
27	1-qP	-0.067	-0.681	0.14	0.09	-0.673	-0.805	-0.721	0.037	-0.396	-0.379	-0.806	-0.804	-0.071
28	ETR	0.776	0.69	-0.728	0.692	0.908	0.622	0.15	-0.442	-0.236	0.777	0.744	0.809	-0.381
29	FV/Fm	0.818	-0.244	-0.844	0.907	0.434	-0.227	-0.068	0.079	-0.609	0.101	0.271	0.266	0.07
30	FM'	0.714	-0.406	-0.647	0.825	0.23	-0.461	-0.229	0.173	-0.551	0.033	0.053	0.054	0.002
31	Fo'	0.421	-0.498	-0.266	0.551	-0.103	-0.66	-0.454	0.188	-0.347	-0.039	-0.28	-0.264	-0.136
32	Fv'/FM'	0.869	-0.076	-0.927	0.905	0.65	0.013	0.185	0.084	-0.579	0.177	0.535	0.521	0.152

## Sheet: Correlation (2)
Photosynthesis' gene catechins' gene
		56	57	58	59	60	61	62	63	64	65	66	67	68	69
		CspsaH	CspsbA	CspsbB	CspsbC	CspsbD	CspsbE	CsPsbR	CsGLK1	CsGLK2	Cschl	CsCHLGbchG	CsRCA	Csrbcl	CsPETD
70	CsPAL	0.594	0.946	0.886	0.754	0.816	0.297	0.888	0.785	0.63	0.769	0.866	0.618	0.388	0.694
71	CsC4H	0.75	0.89	0.751	0.661	0.709	0.398	0.735	0.803	0.632	0.681	0.795	0.423	0.252	0.507
72	Cs4CL1	0.039	0.797	0.788	0.959	0.941	-0.295	0.689	0.805	0.294	0.867	0.911	0.612	-0.075	0.708
73	Cs4CL2	0.198	0.778	0.746	0.899	0.872	-0.173	0.67	0.813	0.35	0.927	0.89	0.468	-0.137	0.594
74	CsCHS1	0.794	0.203	0.282	-0.229	-0.139	0.966	-0.027	-0.126	0.735	0.209	-0.049	0.132	0.019	-0.415
75	CsCHS2	0.745	0.198	0.313	-0.225	-0.118	0.967	-0.018	-0.171	0.752	0.218	-0.061	0.199	0.05	-0.419
76	CsCHS3	0.707	0.48	0.537	0.144	0.235	0.749	0.258	0.194	0.789	0.586	0.304	0.244	-0.01	-0.172
77	CsCHI	0.781	0.218	0.287	-0.244	-0.127	0.964	0.092	-0.143	0.737	0.208	-0.051	0.154	0.223	-0.348
78	CsF3'H	0.519	0.827	0.783	0.775	0.764	0.216	0.55	0.754	0.531	0.904	0.816	0.482	-0.253	0.388
79	CsF3H	0.497	-0.348	-0.269	-0.693	-0.632	0.833	-0.502	-0.584	0.317	-0.311	-0.58	-0.257	-0.099	-0.779
80	CsF35H	-0.381	0.187	0.313	0.374	0.396	-0.301	0.239	0.123	-0.031	0.202	0.25	0.509	0.161	0.3
81	CsLAR1	0.662	0.918	0.859	0.758	0.796	0.341	0.754	0.806	0.675	0.893	0.866	0.501	0.102	0.49
82	CsLAR2	0.365	0.859	0.85	0.866	0.871	0.027	0.711	0.819	0.538	0.944	0.911	0.528	-0.043	0.573
83	CsDFR1	0.669	0.817	0.717	0.688	0.703	0.322	0.542	0.786	0.623	0.778	0.785	0.362	-0.141	0.311
84	CsDFR2	-0.465	-0.351	-0.354	0.008	-0.135	-0.5	-0.532	-0.086	-0.476	0.072	-0.146	-0.401	-0.864	-0.339
85	CsANS	0.246	-0.317	-0.072	-0.622	-0.508	0.726	-0.402	-0.689	0.437	-0.185	-0.535	0.012	0.077	-0.64
86	CsANR1	0.838	0.262	0.312	-0.144	-0.053	0.934	0.091	-0.027	0.722	0.328	0.034	0.062	0.093	-0.328
87	CsANR2	0.5	0.934	0.856	0.884	0.894	0.12	0.781	0.902	0.533	0.905	0.946	0.525	0.031	0.607
88	CsSCPL	0.254	0.833	0.769	0.935	0.898	-0.134	0.636	0.828	0.346	0.886	0.903	0.526	-0.164	0.651
89	CsaroB	0.265	0.922	0.845	0.931	0.948	-0.105	0.829	0.932	0.407	0.829	0.976	0.568	0.125	0.742
90	CsaroDE1	0.558	0.834	0.861	0.691	0.718	0.362	0.596	0.644	0.68	0.887	0.769	0.608	-0.055	0.386
91	CsaroDE2	0.378	0.885	0.86	0.895	0.895	0.053	0.683	0.82	0.515	0.931	0.914	0.605	-0.136	0.558
92	CsaroDE3	0.238	0.923	0.931	0.946	0.976	-0.059	0.806	0.822	0.506	0.856	0.953	0.774	0.103	0.748
